# Supplementary material for: A comparison of effects of lard and hydrogenated vegetable shortening on the development of high-fat diet-induced obesity in rats
Source: Nutr Diabetes. 2015 Dec 14;5(12):e188–. doi: 10.1038/nutd.2015.40 (PMC4735054; doi:10.1038/nutd.2015.40)
Supplement: Supplementary Table 1 [file nutd201540x1.xls]

## Sheet: Suppl. Table 1
	Supplementary Table 1. Composition of experimental diets custom-formulated by Dyets Inc. (Bethlehem, PA, USA)
		NF	HVF	HLF
	Ingredient	g/kg diet (kcal/kg)
	Casein	200 (716)	200 (716)	200 (716)
	L-Cystine	3 (12)	3 (12)	3 (12)
	Sucrose	100 (400)	100 (400)	100 (400)
	Cornstarch	397.5 (1431)	173.1 (623)	173.1 (623)
	Dyetrose	132 (501.6)	58 (220.4)	58 (220.4)
	Primex® vegetable shortening	70 (630)	350 (3150)	-
	Lard	-	-	350 (3150)
	Cellulose	50 (0)	50 (0)	50 (0)
	Mineral Mix (#210025)	35 (30.8)	49.3 (43.4)	49.3 (43.4)
	Vitamin Mix (#310025)	10 (38.7)	14.1 (54.6)	14.1 (54.6)
	Choline Bitartrate	2.5 (0)	2.5 (0)	2.5 (0)
	Total	1000 (3760.1)	1000 (5219.4)	1000 (5219.4)
	Diet abbreviations: NF, normal-fat; HVF, high-vegetable-fat; HLF, high-lard-fat.
